# Supplementary material for: Two new species of Pseudolimnophila (Pseudolimnophila) Alexander, 1919 (Diptera, Limoniidae) from northern China
Source: Zookeys. 2026 Mar 17;1273:69–83. doi: 10.3897/zookeys.1273.174825 (PMC13014130; doi:10.3897/zookeys.1273.174825)
Supplement: XML Treatment for Pseudolimnophila (Pseudolimnophila) chanbaensis [file zookeys.1273.174825-treatment1.xml]

<!DOCTYPE tp:taxon-treatment
  PUBLIC "-//TaxonX//DTD Taxonomic Treatment Publishing DTD v0 20100105//EN" "tax-treatment-NSO.dtd">
<tp:taxon-treatment xmlns:tp="http://www.plazi.org/taxpub"><tp:treatment-meta><kwd-group><label>Taxon classification</label><kwd>
                <named-content content-type="kingdom">Animalia</named-content>
              </kwd><kwd>
                <named-content content-type="order">Diptera</named-content>
              </kwd><kwd>
                <named-content content-type="family">Limoniidae</named-content>
              </kwd></kwd-group><mixed-citation publication-type="journal"><person-group><name><surname>Shui</surname><given-names>Le</given-names></name><name><surname>Wang</surname><given-names>Chenbin</given-names></name><name><surname>Zhang</surname><given-names>Yanjing</given-names></name><name><surname>Ma</surname><given-names>Fangzhou</given-names></name><name><surname>Wang</surname><given-names>Ping</given-names></name><name><surname>Zhang</surname><given-names>Bing</given-names></name><name><surname>Yang</surname><given-names>Ding</given-names></name></person-group><article-title>Two new species of <tp:taxon-name><tp:taxon-name-part taxon-name-part-type="genus" reg="Pseudolimnophila">Pseudolimnophila</tp:taxon-name-part> (<tp:taxon-name-part taxon-name-part-type="subgenus" reg="Pseudolimnophila">Pseudolimnophila</tp:taxon-name-part>)</tp:taxon-name> Alexander, 1919 (<tp:taxon-name><tp:taxon-name-part taxon-name-part-type="order" reg="Diptera">Diptera</tp:taxon-name-part></tp:taxon-name>, <tp:taxon-name><tp:taxon-name-part taxon-name-part-type="family" reg="Limoniidae">Limoniidae</tp:taxon-name-part></tp:taxon-name>) from northern China</article-title><source>Zookeys</source><day>17</day><month>03</month><year>2026</year><volume>1273</volume><fpage>69</fpage><lpage>83</lpage><pub-id pub-id-type="doi">10.3897/zookeys.1273.174825</pub-id></mixed-citation></tp:treatment-meta><tp:nomenclature><tp:taxon-name><object-id xmlns:xlink="http://www.w3.org/1999/xlink" content-type="arpha" xlink:type="simple">A3F843CF-C234-5F43-83C4-70AB1097EA35</object-id>
                    		<tp:taxon-name-part taxon-name-part-type="genus" reg="Pseudolimnophila">Pseudolimnophila</tp:taxon-name-part> (<tp:taxon-name-part taxon-name-part-type="subgenus" reg="Pseudolimnophila">Pseudolimnophila</tp:taxon-name-part>) <tp:taxon-name-part taxon-name-part-type="species" reg="chanbaensis">chanbaensis</tp:taxon-name-part>
                    	
                    		<object-id xmlns:xlink="http://www.w3.org/1999/xlink" content-type="zoobank" xlink:type="simple">https://zoobank.org/54F37BA3-0BF9-4313-9E85-773157E89857</object-id>
                    	</tp:taxon-name><tp:taxon-authority>Shui, Zhang B. &amp; Yang</tp:taxon-authority><tp:taxon-status xmlns:xlink="http://www.w3.org/1999/xlink" xlink:type="simple">sp. nov.</tp:taxon-status><xref ref-type="fig" rid="F1">Figs 1</xref><xref ref-type="fig" rid="F2">, 2</xref><xref ref-type="fig" rid="F3">, 3</xref></tp:nomenclature><tp:treatment-sec sec-type="Type material"><title>Type material.</title><p><bold>Holotype</bold>: • male (<named-content xmlns:xlink="http://www.w3.org/1999/xlink" content-type="dwc:institutional_code" xlink:title="China Agricultural University" xlink:href="https://scientific-collections.gbif.org/institution/c2e8bcb9-a67c-447f-a612-446f80743833" xlink:type="simple">CAU</named-content>), China: Shaanxi, Xi’an Chanba National Wetland Park, 34.42N, 108.99E, 368 m, 2022.IV.12, Bing Zhang, <named-content xmlns:xlink="http://www.w3.org/1999/xlink" content-type="dwc:institutional_code" xlink:title="China Agricultural University" xlink:href="https://scientific-collections.gbif.org/institution/c2e8bcb9-a67c-447f-a612-446f80743833" xlink:type="simple">CAU</named-content>: Limn: 129072. <bold>Paratypes</bold>: • 8 males, 12 females (<named-content xmlns:xlink="http://www.w3.org/1999/xlink" content-type="dwc:institutional_code" xlink:title="China Agricultural University" xlink:href="https://scientific-collections.gbif.org/institution/c2e8bcb9-a67c-447f-a612-446f80743833" xlink:type="simple">CAU</named-content>), China: Shaanxi, Xi’an Chanba National Wetland Park, 34.42N, 108.99E, 368 m, 2022.IV.12, Bing Zhang, <named-content xmlns:xlink="http://www.w3.org/1999/xlink" content-type="dwc:institutional_code" xlink:title="China Agricultural University" xlink:href="https://scientific-collections.gbif.org/institution/c2e8bcb9-a67c-447f-a612-446f80743833" xlink:type="simple">CAU</named-content>: Limn: 129073, <named-content xmlns:xlink="http://www.w3.org/1999/xlink" content-type="dwc:institutional_code" xlink:title="China Agricultural University" xlink:href="https://scientific-collections.gbif.org/institution/c2e8bcb9-a67c-447f-a612-446f80743833" xlink:type="simple">CAU</named-content>: Limn: 129074, <named-content xmlns:xlink="http://www.w3.org/1999/xlink" content-type="dwc:institutional_code" xlink:title="China Agricultural University" xlink:href="https://scientific-collections.gbif.org/institution/c2e8bcb9-a67c-447f-a612-446f80743833" xlink:type="simple">CAU</named-content>: Limn: 129075, <named-content xmlns:xlink="http://www.w3.org/1999/xlink" content-type="dwc:institutional_code" xlink:title="China Agricultural University" xlink:href="https://scientific-collections.gbif.org/institution/c2e8bcb9-a67c-447f-a612-446f80743833" xlink:type="simple">CAU</named-content>: Limn: 129076, <named-content xmlns:xlink="http://www.w3.org/1999/xlink" content-type="dwc:institutional_code" xlink:title="China Agricultural University" xlink:href="https://scientific-collections.gbif.org/institution/c2e8bcb9-a67c-447f-a612-446f80743833" xlink:type="simple">CAU</named-content>: Limn: 129077, <named-content xmlns:xlink="http://www.w3.org/1999/xlink" content-type="dwc:institutional_code" xlink:title="China Agricultural University" xlink:href="https://scientific-collections.gbif.org/institution/c2e8bcb9-a67c-447f-a612-446f80743833" xlink:type="simple">CAU</named-content>: Limn: 129078, <named-content xmlns:xlink="http://www.w3.org/1999/xlink" content-type="dwc:institutional_code" xlink:title="China Agricultural University" xlink:href="https://scientific-collections.gbif.org/institution/c2e8bcb9-a67c-447f-a612-446f80743833" xlink:type="simple">CAU</named-content>: Limn: 129079, <named-content xmlns:xlink="http://www.w3.org/1999/xlink" content-type="dwc:institutional_code" xlink:title="China Agricultural University" xlink:href="https://scientific-collections.gbif.org/institution/c2e8bcb9-a67c-447f-a612-446f80743833" xlink:type="simple">CAU</named-content>: Limn: 129080, <named-content xmlns:xlink="http://www.w3.org/1999/xlink" content-type="dwc:institutional_code" xlink:title="China Agricultural University" xlink:href="https://scientific-collections.gbif.org/institution/c2e8bcb9-a67c-447f-a612-446f80743833" xlink:type="simple">CAU</named-content>: Limn: 129081, <named-content xmlns:xlink="http://www.w3.org/1999/xlink" content-type="dwc:institutional_code" xlink:title="China Agricultural University" xlink:href="https://scientific-collections.gbif.org/institution/c2e8bcb9-a67c-447f-a612-446f80743833" xlink:type="simple">CAU</named-content>: Limn: 129082, <named-content xmlns:xlink="http://www.w3.org/1999/xlink" content-type="dwc:institutional_code" xlink:title="China Agricultural University" xlink:href="https://scientific-collections.gbif.org/institution/c2e8bcb9-a67c-447f-a612-446f80743833" xlink:type="simple">CAU</named-content>: Limn: 129083, <named-content xmlns:xlink="http://www.w3.org/1999/xlink" content-type="dwc:institutional_code" xlink:title="China Agricultural University" xlink:href="https://scientific-collections.gbif.org/institution/c2e8bcb9-a67c-447f-a612-446f80743833" xlink:type="simple">CAU</named-content>: Limn: 129084, <named-content xmlns:xlink="http://www.w3.org/1999/xlink" content-type="dwc:institutional_code" xlink:title="China Agricultural University" xlink:href="https://scientific-collections.gbif.org/institution/c2e8bcb9-a67c-447f-a612-446f80743833" xlink:type="simple">CAU</named-content>: Limn: 129085, <named-content xmlns:xlink="http://www.w3.org/1999/xlink" content-type="dwc:institutional_code" xlink:title="China Agricultural University" xlink:href="https://scientific-collections.gbif.org/institution/c2e8bcb9-a67c-447f-a612-446f80743833" xlink:type="simple">CAU</named-content>: Limn: 129086, <named-content xmlns:xlink="http://www.w3.org/1999/xlink" content-type="dwc:institutional_code" xlink:title="China Agricultural University" xlink:href="https://scientific-collections.gbif.org/institution/c2e8bcb9-a67c-447f-a612-446f80743833" xlink:type="simple">CAU</named-content>: Limn: 129087, <named-content xmlns:xlink="http://www.w3.org/1999/xlink" content-type="dwc:institutional_code" xlink:title="China Agricultural University" xlink:href="https://scientific-collections.gbif.org/institution/c2e8bcb9-a67c-447f-a612-446f80743833" xlink:type="simple">CAU</named-content>: Limn: 129088, <named-content xmlns:xlink="http://www.w3.org/1999/xlink" content-type="dwc:institutional_code" xlink:title="China Agricultural University" xlink:href="https://scientific-collections.gbif.org/institution/c2e8bcb9-a67c-447f-a612-446f80743833" xlink:type="simple">CAU</named-content>: Limn: 129089, <named-content xmlns:xlink="http://www.w3.org/1999/xlink" content-type="dwc:institutional_code" xlink:title="China Agricultural University" xlink:href="https://scientific-collections.gbif.org/institution/c2e8bcb9-a67c-447f-a612-446f80743833" xlink:type="simple">CAU</named-content>: Limn: 129090, <named-content xmlns:xlink="http://www.w3.org/1999/xlink" content-type="dwc:institutional_code" xlink:title="China Agricultural University" xlink:href="https://scientific-collections.gbif.org/institution/c2e8bcb9-a67c-447f-a612-446f80743833" xlink:type="simple">CAU</named-content>: Limn: 129091, <named-content xmlns:xlink="http://www.w3.org/1999/xlink" content-type="dwc:institutional_code" xlink:title="China Agricultural University" xlink:href="https://scientific-collections.gbif.org/institution/c2e8bcb9-a67c-447f-a612-446f80743833" xlink:type="simple">CAU</named-content>: Limn: 129092; • 1 female (<named-content xmlns:xlink="http://www.w3.org/1999/xlink" content-type="dwc:institutional_code" xlink:title="China Agricultural University" xlink:href="https://scientific-collections.gbif.org/institution/c2e8bcb9-a67c-447f-a612-446f80743833" xlink:type="simple">CAU</named-content>), China: Shaanxi, Xianyang, Qinhan New City Weihe Wetland Park, 34.40N, 108.88E, 378 m, 2025.IV.11, Bing Zhang, <named-content xmlns:xlink="http://www.w3.org/1999/xlink" content-type="dwc:institutional_code" xlink:title="China Agricultural University" xlink:href="https://scientific-collections.gbif.org/institution/c2e8bcb9-a67c-447f-a612-446f80743833" xlink:type="simple">CAU</named-content>: Limn: 129093; • 4 females (<named-content xmlns:xlink="http://www.w3.org/1999/xlink" content-type="dwc:institutional_code" xlink:title="China Agricultural University" xlink:href="https://scientific-collections.gbif.org/institution/c2e8bcb9-a67c-447f-a612-446f80743833" xlink:type="simple">CAU</named-content>), China: Shaanxi, Xi’an Chanba National Wetland Park, 34.42N, 108.99E, 368 m, 2025.IV.25, Bing Zhang, Le Shui and Chengzhang Li, <named-content xmlns:xlink="http://www.w3.org/1999/xlink" content-type="dwc:institutional_code" xlink:title="China Agricultural University" xlink:href="https://scientific-collections.gbif.org/institution/c2e8bcb9-a67c-447f-a612-446f80743833" xlink:type="simple">CAU</named-content>: Limn: 129094, <named-content xmlns:xlink="http://www.w3.org/1999/xlink" content-type="dwc:institutional_code" xlink:title="China Agricultural University" xlink:href="https://scientific-collections.gbif.org/institution/c2e8bcb9-a67c-447f-a612-446f80743833" xlink:type="simple">CAU</named-content>: Limn: 129095, <named-content xmlns:xlink="http://www.w3.org/1999/xlink" content-type="dwc:institutional_code" xlink:title="China Agricultural University" xlink:href="https://scientific-collections.gbif.org/institution/c2e8bcb9-a67c-447f-a612-446f80743833" xlink:type="simple">CAU</named-content>: Limn: 129096, <named-content xmlns:xlink="http://www.w3.org/1999/xlink" content-type="dwc:institutional_code" xlink:title="China Agricultural University" xlink:href="https://scientific-collections.gbif.org/institution/c2e8bcb9-a67c-447f-a612-446f80743833" xlink:type="simple">CAU</named-content>: Limn: 129097.</p><fig id="F1" position="float" orientation="portrait"><object-id xmlns:xlink="http://www.w3.org/1999/xlink" content-type="doi" xlink:type="simple">10.3897/zookeys.1273.174825.figure1</object-id><object-id xmlns:xlink="http://www.w3.org/1999/xlink" content-type="arpha" xlink:type="simple">F1CB6F44-CFE7-5A62-B3F8-FD782F35A8C7</object-id><label>Figure 1.</label><caption><p><bold>A</bold>, <bold>C</bold>. Habitus and habitat of <tp:taxon-name><tp:taxon-name-part taxon-name-part-type="genus" reg="Pseudolimnophila">Pseudolimnophila</tp:taxon-name-part> (<tp:taxon-name-part taxon-name-part-type="subgenus" reg="Pseudolimnophila">P.</tp:taxon-name-part>) <tp:taxon-name-part taxon-name-part-type="species" reg="chanbaensis">chanbaensis</tp:taxon-name-part></tp:taxon-name> Shui, Zhang B. &amp; Yang, sp. nov.; <bold>B, D</bold>. Habitus and habitat of <tp:taxon-name><tp:taxon-name-part taxon-name-part-type="genus" reg="Pseudolimnophila">P.</tp:taxon-name-part> (<tp:taxon-name-part taxon-name-part-type="subgenus" reg="Pseudolimnophila">P.</tp:taxon-name-part>) <tp:taxon-name-part taxon-name-part-type="species" reg="inconcussa">inconcussa</tp:taxon-name-part></tp:taxon-name>.</p></caption><graphic xmlns:xlink="http://www.w3.org/1999/xlink" xlink:href="zookeys-1273-069_article-174825__-g001.jpg" id="oo_1562936.jpg" position="float" orientation="portrait" xlink:type="simple"><uri content-type="original_file" xlink:type="simple">https://binary.pensoft.net/fig/1562936</uri></graphic></fig></tp:treatment-sec><tp:treatment-sec sec-type="Diagnosis"><title>Diagnosis.</title><p>Prescutum brownish yellow with four dark brown stripes; mesopleura brownish yellow with pale grey pruinosity; anepisternum brownish black; katepisternum brownish yellow with pale grey pruinosity, posterior margin dark brown; <italic>R<sub>2</sub></italic> not oblique, placed before fork of <italic>R<sub>3+4</sub></italic>, approximately as long as 1/2 of <italic>R<sub>3+4</sub></italic>; <italic>M<sub>1</sub></italic> approximately as long as <italic>M<sub>1+2</sub></italic>; abdominal sternites 1–8 yellow; interbase with two branches, outer-lateral branch short and small with spine-like apex, inner branch as long as aedeagus, slightly wider at base, middle to posterior part slender and rod-shaped; aedeagus elongated and rod-shaped, with a thick base that gradually tapers toward the tip.</p></tp:treatment-sec><tp:treatment-sec sec-type="Description"><title>Description.</title><p><bold>Male</bold> (<italic>n</italic> = 9): body length 5.8<bold>–</bold>6.4 mm, wing length 6.8<bold>–</bold>7.2 mm, antenna length 1.1–1.2 mm.</p><p><bold><italic>Head</italic></bold> (Fig. <xref ref-type="fig" rid="F2">2A, B</xref>) brownish with pale grey pruinosity. Vertex brownish yellow with long setae; scape and pedicel dark yellow; flagellomeres dark brown, cylindrical with longer verticils; rostrum and palpus greyish black with black setae.</p><fig id="F2" position="float" orientation="portrait"><object-id xmlns:xlink="http://www.w3.org/1999/xlink" content-type="doi" xlink:type="simple">10.3897/zookeys.1273.174825.figure2</object-id><object-id xmlns:xlink="http://www.w3.org/1999/xlink" content-type="arpha" xlink:type="simple">BB80A7BB-4EB5-59E5-9408-A200062291CB</object-id><label>Figure 2.</label><caption><p><tp:taxon-name><tp:taxon-name-part taxon-name-part-type="genus" reg="Pseudolimnophila">Pseudolimnophila</tp:taxon-name-part> (<tp:taxon-name-part taxon-name-part-type="subgenus" reg="Pseudolimnophila">P.</tp:taxon-name-part>) <tp:taxon-name-part taxon-name-part-type="species" reg="chanbaensis">chanbaensis</tp:taxon-name-part></tp:taxon-name> Shui, Zhang B. &amp; Yang, sp. nov. <bold>A</bold>. Male habitus, lateral view; <bold>B</bold>. Male habitus, dorsal view; <bold>C</bold>. Female habitus, lateral view. Scale bars: 1.0 mm (<bold>A</bold>–<bold>C</bold>).</p></caption><graphic xmlns:xlink="http://www.w3.org/1999/xlink" xlink:href="zookeys-1273-069_article-174825__-g002.jpg" id="oo_1562937.jpg" position="float" orientation="portrait" xlink:type="simple"><uri content-type="original_file" xlink:type="simple">https://binary.pensoft.net/fig/1562937</uri></graphic></fig><p><bold><italic>Thorax</italic></bold> (Fig. <xref ref-type="fig" rid="F2">2A, B</xref>) brown with pale grey pruinosity. Pronotum brownish yellow; prescutum brownish yellow with four dark brown stripes, middle two dark brown stripes longer, near pronotum darker; prescutal suture brownish black; scutum dark brown; scutellum brownish yellow; mediotergite brownish black; laterotergite brownish yellow with grey pruinosity; anepisternum brownish black; katepisternum brownish yellow with pale grey pruinosity, posterior margin dark brown; anepimeron brownish yellow with pale grey pruinosity; katepimeron brownish yellow with pale grey pruinosity, posterior margin dark brown; metapleuron light yellowish with pale pruinosity. Legs: coxa light yellowish with long brownish setae; trochanter brownish yellow; femur brownish yellow with brown setae, apically dark brown; tibia and tarsus brownish yellow with brown setae, apically darker. Wing (Fig. <xref ref-type="fig" rid="F3">3A</xref>) pale brownish yellow hyaline, anal cell paler; pterostigma pale brown. Venation: <italic>R<sub>2</sub></italic> not oblique, placed before fork of <italic>R<sub>3+4</sub></italic>, approximately as long as 1/2 of <italic>R<sub>3+4</sub></italic>; <italic>M<sub>1</sub></italic> approximately as long as <italic>M<sub>1+2</sub></italic>; <italic>m-cu</italic> oblique, near the 1/4 base of cell <italic>dm</italic>. Halter (Fig. <xref ref-type="fig" rid="F2">2A, B</xref>) length approximately 1.3 mm, basal 1/4 of stem bright yellow with pale pruinosity, remainder of stem and knob greyish brown.</p><fig id="F3" position="float" orientation="portrait"><object-id xmlns:xlink="http://www.w3.org/1999/xlink" content-type="doi" xlink:type="simple">10.3897/zookeys.1273.174825.figure3</object-id><object-id xmlns:xlink="http://www.w3.org/1999/xlink" content-type="arpha" xlink:type="simple">0D4C7099-B4B0-5559-9AEA-27E090FAB586</object-id><label>Figure 3.</label><caption><p><tp:taxon-name><tp:taxon-name-part taxon-name-part-type="genus" reg="Pseudolimnophila">Pseudolimnophila</tp:taxon-name-part> (<tp:taxon-name-part taxon-name-part-type="subgenus" reg="Pseudolimnophila">P.</tp:taxon-name-part>) <tp:taxon-name-part taxon-name-part-type="species" reg="chanbaensis">chanbaensis</tp:taxon-name-part></tp:taxon-name> Shui, Zhang B. &amp; Yang, sp. nov. <bold>A</bold>. Male wing; <bold>B</bold>. Ovipositor, lateral view; <bold>C</bold>. Terminalia, dorsal view; <bold>D</bold>. Aedeagal complex, dorsal view; <bold>E</bold>. Aedeagal complex, lateral view. Scale bars: 1.0 mm (<bold>A</bold>, <bold>B</bold>); 0.1 mm (<bold>C</bold>–<bold>E</bold>).</p></caption><graphic xmlns:xlink="http://www.w3.org/1999/xlink" xlink:href="zookeys-1273-069_article-174825__-g003.jpg" id="oo_1562938.jpg" position="float" orientation="portrait" xlink:type="simple"><uri content-type="original_file" xlink:type="simple">https://binary.pensoft.net/fig/1562938</uri></graphic></fig><p><bold><italic>Abdomen</italic></bold> (Fig. <xref ref-type="fig" rid="F2">2A, B</xref>): tergites 1–8 dark brown with short brownish yellow setae; sternites 1–8 yellow with short yellow setae.</p><p><bold><italic>Male terminalia</italic></bold> (Figs <xref ref-type="fig" rid="F2">2A</xref>, <xref ref-type="fig" rid="F3">3C–E</xref>) brownish yellow with long brownish yellow setae. Ninth tergite short, middle margin with thick long setae, posterior margin slighltly concave; gonocoxite cylindrical, base of gonocoxite wider, inner side of gonocoxite with thick long setae, end of gonocoxite narrow; clasper of gonostylus slender, terminal spine decurved; lobe of gonostylus short and stout, posterior-outer margin swollen with thick setae; interbase with two branches, outer-lateral branch short and small with spine-like apex, inner branch as long as aedeagus, slightly wider at base, middle to posterior part slender and rod-shaped; aedeagus elongated and rod-shaped, with a thick base that gradually tapers toward the tip.</p><p><bold>Female</bold> (<italic>n</italic> = 17): body length 6.6–7.8 mm, wing length 6.7–8.4 mm, antenna length 0.9–1.3 mm.</p><p>Female (Figs <xref ref-type="fig" rid="F2">2C</xref>, <xref ref-type="fig" rid="F3">3B</xref>) generally resembling male.</p><p><bold><italic>Ovipositor</italic></bold> (Figs <xref ref-type="fig" rid="F2">2C</xref>, <xref ref-type="fig" rid="F3">3B</xref>) brownish yellow; long, more than 1/4 as long as abdomen; cercus yellow, middle parts brown; cercus more than two times as long as tenth tergite, weakly upcurved on distal part; hypogynial valve yellow, middle parts brownish; hypogynial valve 1.2 times as long as eighth sternite, almost straight, tip ending at near level of middle of cercus.</p></tp:treatment-sec><tp:treatment-sec sec-type="Distribution"><title>Distribution.</title><p>China: Shaanxi (Xi’ an, Xianyang).</p></tp:treatment-sec><tp:treatment-sec sec-type="Etymology"><title>Etymology.</title><p>The species is named after Xi’ an Chanba National Wetland Park, where the type locality is located.</p></tp:treatment-sec><tp:treatment-sec sec-type="Remarks"><title>Remarks.</title><p>This new species is very similar to <tp:taxon-name><tp:taxon-name-part taxon-name-part-type="genus" reg="Pseudolimnophila">P.</tp:taxon-name-part> (<tp:taxon-name-part taxon-name-part-type="subgenus" reg="Pseudolimnophila">P.</tp:taxon-name-part>) <tp:taxon-name-part taxon-name-part-type="species" reg="inconcussa">inconcussa</tp:taxon-name-part></tp:taxon-name> in having similar wing venation (Fig. <xref ref-type="fig" rid="F5">5A</xref>) but can be separated from it by the aedeagus straight (Fig. <xref ref-type="fig" rid="F3">3C–E</xref>). In <tp:taxon-name><tp:taxon-name-part taxon-name-part-type="genus" reg="Pseudolimnophila">P.</tp:taxon-name-part> (<tp:taxon-name-part taxon-name-part-type="subgenus" reg="Pseudolimnophila">P.</tp:taxon-name-part>) <tp:taxon-name-part taxon-name-part-type="species" reg="inconcussa">inconcussa</tp:taxon-name-part></tp:taxon-name>, the aedeagus is apically directed dorsally (Fig. <xref ref-type="fig" rid="F5">5C–E</xref>). This new species is very similar to <tp:taxon-name><tp:taxon-name-part taxon-name-part-type="genus" reg="Pseudolimnophila">P.</tp:taxon-name-part> (<tp:taxon-name-part taxon-name-part-type="subgenus" reg="Pseudolimnophila">P.</tp:taxon-name-part>) <tp:taxon-name-part taxon-name-part-type="species" reg="seticostata">seticostata</tp:taxon-name-part></tp:taxon-name> in having similar wing venation (<xref ref-type="bibr" rid="B8">Alexander 1936</xref>: pl. 1, fig. 10) but can be separated from it by the pronotum brownish yellow; prescutum brownish yellow with four dark brown stripes, middle two dark brown stripes longer, near pronotum darker; anepisternum brownish black; metapleuron light yellowish with pale pruinosity (Fig. <xref ref-type="fig" rid="F2">2A, B</xref>). In <tp:taxon-name><tp:taxon-name-part taxon-name-part-type="genus" reg="Pseudolimnophila">P.</tp:taxon-name-part> (<tp:taxon-name-part taxon-name-part-type="subgenus" reg="Pseudolimnophila">P.</tp:taxon-name-part>) <tp:taxon-name-part taxon-name-part-type="species" reg="seticostata">seticostata</tp:taxon-name-part></tp:taxon-name>, the pronotum and mesonotum is almost uniformly dark brown; the pleuron is a little pale (<xref ref-type="bibr" rid="B8">Alexander 1936</xref>: 128).</p></tp:treatment-sec><tp:treatment-sec><!--Section generated to contain objects referenced in tp:taxon-treatment.--><fig id="F5" position="float" orientation="portrait"><object-id xmlns:xlink="http://www.w3.org/1999/xlink" content-type="doi" xlink:type="simple">10.3897/zookeys.1273.174825.figure5</object-id><object-id xmlns:xlink="http://www.w3.org/1999/xlink" content-type="arpha" xlink:type="simple">69C52A68-2679-5E4B-B0D2-848809E5BA26</object-id><label>Figure 5.</label><caption><p><italic><tp:taxon-name><tp:taxon-name-part taxon-name-part-type="genus" reg="Pseudolimnophila">Pseudolimnophila</tp:taxon-name-part></tp:taxon-name></italic> (<italic><tp:taxon-name><tp:taxon-name-part taxon-name-part-type="genus" reg="Pseudolimnophila">P.</tp:taxon-name-part></tp:taxon-name></italic>) <italic>inconcussa</italic>. <bold>A</bold>. Male wing; <bold>B</bold>. Ovipositor, lateral view; <bold>C</bold>. Terminalia, dorsal view; <bold>D</bold>. Aedeagal complex, dorsal view; <bold>E</bold>. Aedeagal complex, lateral view. Scale bars: 1.0 mm (<bold>A</bold>, <bold>B</bold>); 0.1 mm (<bold>C</bold>–<bold>E</bold>).</p></caption><graphic xmlns:xlink="http://www.w3.org/1999/xlink" xlink:href="zookeys-1273-069_article-174825__-g005.jpg" id="oo_1562940.jpg" position="float" orientation="portrait" xlink:type="simple"><uri content-type="original_file" xlink:type="simple">https://binary.pensoft.net/fig/1562940</uri></graphic></fig></tp:treatment-sec><ref-list><ref id="B8"><mixed-citation xmlns:xlink="http://www.w3.org/1999/xlink" xlink:type="simple">Alexander CP (1936) New or little-known <tp:taxon-name><tp:taxon-name-part taxon-name-part-type="family">Tipulidae</tp:taxon-name-part></tp:taxon-name> from eastern Asia (<tp:taxon-name><tp:taxon-name-part taxon-name-part-type="order">Diptera</tp:taxon-name-part></tp:taxon-name>). XXXII. Philippine Journal of Science 61: 113–149.</mixed-citation></ref></ref-list></tp:taxon-treatment>
