# Supplementary material for: Two new species of Pseudolimnophila (Pseudolimnophila) Alexander, 1919 (Diptera, Limoniidae) from northern China
Source: Zookeys. 2026 Mar 17;1273:69–83. doi: 10.3897/zookeys.1273.174825 (PMC13014130; doi:10.3897/zookeys.1273.174825)
Supplement: XML Treatment for Pseudolimnophila (Pseudolimnophila) inconcussa [file zookeys.1273.174825-treatment2.xml]

<!DOCTYPE tp:taxon-treatment
  PUBLIC "-//TaxonX//DTD Taxonomic Treatment Publishing DTD v0 20100105//EN" "tax-treatment-NSO.dtd">
<tp:taxon-treatment xmlns:tp="http://www.plazi.org/taxpub"><tp:treatment-meta><kwd-group><label>Taxon classification</label><kwd>
                <named-content content-type="kingdom">Animalia</named-content>
              </kwd><kwd>
                <named-content content-type="order">Diptera</named-content>
              </kwd><kwd>
                <named-content content-type="family">Limoniidae</named-content>
              </kwd></kwd-group><mixed-citation publication-type="journal"><person-group><name><surname>Shui</surname><given-names>Le</given-names></name><name><surname>Wang</surname><given-names>Chenbin</given-names></name><name><surname>Zhang</surname><given-names>Yanjing</given-names></name><name><surname>Ma</surname><given-names>Fangzhou</given-names></name><name><surname>Wang</surname><given-names>Ping</given-names></name><name><surname>Zhang</surname><given-names>Bing</given-names></name><name><surname>Yang</surname><given-names>Ding</given-names></name></person-group><article-title>Two new species of <tp:taxon-name><tp:taxon-name-part taxon-name-part-type="genus" reg="Pseudolimnophila">Pseudolimnophila</tp:taxon-name-part> (<tp:taxon-name-part taxon-name-part-type="subgenus" reg="Pseudolimnophila">Pseudolimnophila</tp:taxon-name-part>)</tp:taxon-name> Alexander, 1919 (<tp:taxon-name><tp:taxon-name-part taxon-name-part-type="order" reg="Diptera">Diptera</tp:taxon-name-part></tp:taxon-name>, <tp:taxon-name><tp:taxon-name-part taxon-name-part-type="family" reg="Limoniidae">Limoniidae</tp:taxon-name-part></tp:taxon-name>) from northern China</article-title><source>Zookeys</source><day>17</day><month>03</month><year>2026</year><volume>1273</volume><fpage>69</fpage><lpage>83</lpage><pub-id pub-id-type="doi">10.3897/zookeys.1273.174825</pub-id></mixed-citation></tp:treatment-meta><tp:nomenclature><tp:taxon-name><object-id xmlns:xlink="http://www.w3.org/1999/xlink" content-type="arpha" xlink:type="simple">5E3BBCA1-4CE0-5345-A481-C9CB4FD53EED</object-id>
                    		<tp:taxon-name-part taxon-name-part-type="genus" reg="Pseudolimnophila">Pseudolimnophila</tp:taxon-name-part> (<tp:taxon-name-part taxon-name-part-type="subgenus" reg="Pseudolimnophila">Pseudolimnophila</tp:taxon-name-part>) <tp:taxon-name-part taxon-name-part-type="species" reg="inconcussa">inconcussa</tp:taxon-name-part>
                    	</tp:taxon-name><tp:taxon-authority>(Alexander, 1913)</tp:taxon-authority><xref ref-type="fig" rid="F1">Figs 1</xref><xref ref-type="fig" rid="F4">, 4</xref><xref ref-type="fig" rid="F5">, 5</xref><tp:nomenclature-citation-list><tp:nomenclature-citation><tp:taxon-name><tp:taxon-name-part taxon-name-part-type="genus" reg="Limnophila">Limnophila</tp:taxon-name-part> <tp:taxon-name-part taxon-name-part-type="species" reg="inconcussa">inconcussa</tp:taxon-name-part></tp:taxon-name><comment> Alexander, 1913c: 313 (description): <xref ref-type="bibr" rid="B1">Alexander 1913a</xref>: 209 (figure wing); <xref ref-type="bibr" rid="B2">Alexander 1913b</xref>: 295 (figure hypopygium); <xref ref-type="bibr" rid="B13">Alexander and McAtee 1920</xref>: 435 (figure wing).</comment></tp:nomenclature-citation><tp:nomenclature-citation><tp:taxon-name><tp:taxon-name-part taxon-name-part-type="genus" reg="Pseudolimnophila">Pseudolimnophila</tp:taxon-name-part> (<tp:taxon-name-part taxon-name-part-type="subgenus" reg="Pseudolimnophila">Pseudolimnophila</tp:taxon-name-part>) <tp:taxon-name-part taxon-name-part-type="species" reg="inconcussa">inconcussa</tp:taxon-name-part></tp:taxon-name><comment>: Alexander, 1919: 917, 919; <xref ref-type="bibr" rid="B11">Alexander and Alexander 1973</xref>: 167; <xref ref-type="bibr" rid="B17">Nakamura 2005</xref>: 700; <xref ref-type="bibr" rid="B18">Nakamura 2018</xref>: 819, 820; <xref ref-type="bibr" rid="B25">Suguro and Kato 2023</xref>: 33, 34; <xref ref-type="bibr" rid="B15">Kato and Hiraga 2024</xref>: 31, 35; <xref ref-type="bibr" rid="B16">Kato and Kawase 2024</xref>: 7, 14.</comment></tp:nomenclature-citation></tp:nomenclature-citation-list></tp:nomenclature><tp:treatment-sec sec-type="Type species"><title>Type species.</title><p><italic><tp:taxon-name><tp:taxon-name-part taxon-name-part-type="genus" reg="Limnophila">Limnophila</tp:taxon-name-part> <tp:taxon-name-part taxon-name-part-type="species" reg="inconcussa">inconcussa</tp:taxon-name-part></tp:taxon-name></italic> Alexander, 1913c. Type locality: Japan, Tokyo.</p></tp:treatment-sec><tp:treatment-sec sec-type="Specimens examined"><title>Specimens examined.</title><p>• 25 males, 4 females (<named-content xmlns:xlink="http://www.w3.org/1999/xlink" content-type="dwc:institutional_code" xlink:title="China Agricultural University" xlink:href="https://scientific-collections.gbif.org/institution/c2e8bcb9-a67c-447f-a612-446f80743833" xlink:type="simple">CAU</named-content>), China: Shaanxi, Yan’an, Ganquan county, Sigou village, 36.20N, 109.13E, 1173 m, 2024.VII.14, Bing Zhang and Yalian Wang, <named-content xmlns:xlink="http://www.w3.org/1999/xlink" content-type="dwc:institutional_code" xlink:title="China Agricultural University" xlink:href="https://scientific-collections.gbif.org/institution/c2e8bcb9-a67c-447f-a612-446f80743833" xlink:type="simple">CAU</named-content>: Limn: 129098, <named-content xmlns:xlink="http://www.w3.org/1999/xlink" content-type="dwc:institutional_code" xlink:title="China Agricultural University" xlink:href="https://scientific-collections.gbif.org/institution/c2e8bcb9-a67c-447f-a612-446f80743833" xlink:type="simple">CAU</named-content>: Limn: 129099, <named-content xmlns:xlink="http://www.w3.org/1999/xlink" content-type="dwc:institutional_code" xlink:title="China Agricultural University" xlink:href="https://scientific-collections.gbif.org/institution/c2e8bcb9-a67c-447f-a612-446f80743833" xlink:type="simple">CAU</named-content>: Limn: 129100, <named-content xmlns:xlink="http://www.w3.org/1999/xlink" content-type="dwc:institutional_code" xlink:title="China Agricultural University" xlink:href="https://scientific-collections.gbif.org/institution/c2e8bcb9-a67c-447f-a612-446f80743833" xlink:type="simple">CAU</named-content>: Limn: 129101, <named-content xmlns:xlink="http://www.w3.org/1999/xlink" content-type="dwc:institutional_code" xlink:title="China Agricultural University" xlink:href="https://scientific-collections.gbif.org/institution/c2e8bcb9-a67c-447f-a612-446f80743833" xlink:type="simple">CAU</named-content>: Limn: 129102, <named-content xmlns:xlink="http://www.w3.org/1999/xlink" content-type="dwc:institutional_code" xlink:title="China Agricultural University" xlink:href="https://scientific-collections.gbif.org/institution/c2e8bcb9-a67c-447f-a612-446f80743833" xlink:type="simple">CAU</named-content>: Limn: 129103, <named-content xmlns:xlink="http://www.w3.org/1999/xlink" content-type="dwc:institutional_code" xlink:title="China Agricultural University" xlink:href="https://scientific-collections.gbif.org/institution/c2e8bcb9-a67c-447f-a612-446f80743833" xlink:type="simple">CAU</named-content>: Limn: 129104, <named-content xmlns:xlink="http://www.w3.org/1999/xlink" content-type="dwc:institutional_code" xlink:title="China Agricultural University" xlink:href="https://scientific-collections.gbif.org/institution/c2e8bcb9-a67c-447f-a612-446f80743833" xlink:type="simple">CAU</named-content>: Limn: 129105, <named-content xmlns:xlink="http://www.w3.org/1999/xlink" content-type="dwc:institutional_code" xlink:title="China Agricultural University" xlink:href="https://scientific-collections.gbif.org/institution/c2e8bcb9-a67c-447f-a612-446f80743833" xlink:type="simple">CAU</named-content>: Limn: 129106, <named-content xmlns:xlink="http://www.w3.org/1999/xlink" content-type="dwc:institutional_code" xlink:title="China Agricultural University" xlink:href="https://scientific-collections.gbif.org/institution/c2e8bcb9-a67c-447f-a612-446f80743833" xlink:type="simple">CAU</named-content>: Limn: 129107, <named-content xmlns:xlink="http://www.w3.org/1999/xlink" content-type="dwc:institutional_code" xlink:title="China Agricultural University" xlink:href="https://scientific-collections.gbif.org/institution/c2e8bcb9-a67c-447f-a612-446f80743833" xlink:type="simple">CAU</named-content>: Limn: 129108, <named-content xmlns:xlink="http://www.w3.org/1999/xlink" content-type="dwc:institutional_code" xlink:title="China Agricultural University" xlink:href="https://scientific-collections.gbif.org/institution/c2e8bcb9-a67c-447f-a612-446f80743833" xlink:type="simple">CAU</named-content>: Limn: 129109, <named-content xmlns:xlink="http://www.w3.org/1999/xlink" content-type="dwc:institutional_code" xlink:title="China Agricultural University" xlink:href="https://scientific-collections.gbif.org/institution/c2e8bcb9-a67c-447f-a612-446f80743833" xlink:type="simple">CAU</named-content>: Limn: 129110, <named-content xmlns:xlink="http://www.w3.org/1999/xlink" content-type="dwc:institutional_code" xlink:title="China Agricultural University" xlink:href="https://scientific-collections.gbif.org/institution/c2e8bcb9-a67c-447f-a612-446f80743833" xlink:type="simple">CAU</named-content>: Limn: 129111, <named-content xmlns:xlink="http://www.w3.org/1999/xlink" content-type="dwc:institutional_code" xlink:title="China Agricultural University" xlink:href="https://scientific-collections.gbif.org/institution/c2e8bcb9-a67c-447f-a612-446f80743833" xlink:type="simple">CAU</named-content>: Limn: 129112, <named-content xmlns:xlink="http://www.w3.org/1999/xlink" content-type="dwc:institutional_code" xlink:title="China Agricultural University" xlink:href="https://scientific-collections.gbif.org/institution/c2e8bcb9-a67c-447f-a612-446f80743833" xlink:type="simple">CAU</named-content>: Limn: 129113, <named-content xmlns:xlink="http://www.w3.org/1999/xlink" content-type="dwc:institutional_code" xlink:title="China Agricultural University" xlink:href="https://scientific-collections.gbif.org/institution/c2e8bcb9-a67c-447f-a612-446f80743833" xlink:type="simple">CAU</named-content>: Limn: 129114, <named-content xmlns:xlink="http://www.w3.org/1999/xlink" content-type="dwc:institutional_code" xlink:title="China Agricultural University" xlink:href="https://scientific-collections.gbif.org/institution/c2e8bcb9-a67c-447f-a612-446f80743833" xlink:type="simple">CAU</named-content>: Limn: 129115, <named-content xmlns:xlink="http://www.w3.org/1999/xlink" content-type="dwc:institutional_code" xlink:title="China Agricultural University" xlink:href="https://scientific-collections.gbif.org/institution/c2e8bcb9-a67c-447f-a612-446f80743833" xlink:type="simple">CAU</named-content>: Limn: 129116, <named-content xmlns:xlink="http://www.w3.org/1999/xlink" content-type="dwc:institutional_code" xlink:title="China Agricultural University" xlink:href="https://scientific-collections.gbif.org/institution/c2e8bcb9-a67c-447f-a612-446f80743833" xlink:type="simple">CAU</named-content>: Limn: 129117, <named-content xmlns:xlink="http://www.w3.org/1999/xlink" content-type="dwc:institutional_code" xlink:title="China Agricultural University" xlink:href="https://scientific-collections.gbif.org/institution/c2e8bcb9-a67c-447f-a612-446f80743833" xlink:type="simple">CAU</named-content>: Limn: 129118, <named-content xmlns:xlink="http://www.w3.org/1999/xlink" content-type="dwc:institutional_code" xlink:title="China Agricultural University" xlink:href="https://scientific-collections.gbif.org/institution/c2e8bcb9-a67c-447f-a612-446f80743833" xlink:type="simple">CAU</named-content>: Limn: 129119, <named-content xmlns:xlink="http://www.w3.org/1999/xlink" content-type="dwc:institutional_code" xlink:title="China Agricultural University" xlink:href="https://scientific-collections.gbif.org/institution/c2e8bcb9-a67c-447f-a612-446f80743833" xlink:type="simple">CAU</named-content>: Limn: 129120, <named-content xmlns:xlink="http://www.w3.org/1999/xlink" content-type="dwc:institutional_code" xlink:title="China Agricultural University" xlink:href="https://scientific-collections.gbif.org/institution/c2e8bcb9-a67c-447f-a612-446f80743833" xlink:type="simple">CAU</named-content>: Limn: 129121, <named-content xmlns:xlink="http://www.w3.org/1999/xlink" content-type="dwc:institutional_code" xlink:title="China Agricultural University" xlink:href="https://scientific-collections.gbif.org/institution/c2e8bcb9-a67c-447f-a612-446f80743833" xlink:type="simple">CAU</named-content>: Limn: 129122, <named-content xmlns:xlink="http://www.w3.org/1999/xlink" content-type="dwc:institutional_code" xlink:title="China Agricultural University" xlink:href="https://scientific-collections.gbif.org/institution/c2e8bcb9-a67c-447f-a612-446f80743833" xlink:type="simple">CAU</named-content>: Limn: 129123, <named-content xmlns:xlink="http://www.w3.org/1999/xlink" content-type="dwc:institutional_code" xlink:title="China Agricultural University" xlink:href="https://scientific-collections.gbif.org/institution/c2e8bcb9-a67c-447f-a612-446f80743833" xlink:type="simple">CAU</named-content>: Limn: 129124, <named-content xmlns:xlink="http://www.w3.org/1999/xlink" content-type="dwc:institutional_code" xlink:title="China Agricultural University" xlink:href="https://scientific-collections.gbif.org/institution/c2e8bcb9-a67c-447f-a612-446f80743833" xlink:type="simple">CAU</named-content>: Limn: 129125, <named-content xmlns:xlink="http://www.w3.org/1999/xlink" content-type="dwc:institutional_code" xlink:title="China Agricultural University" xlink:href="https://scientific-collections.gbif.org/institution/c2e8bcb9-a67c-447f-a612-446f80743833" xlink:type="simple">CAU</named-content>: Limn: 129126; • 1 female (<named-content xmlns:xlink="http://www.w3.org/1999/xlink" content-type="dwc:institutional_code" xlink:title="China Agricultural University" xlink:href="https://scientific-collections.gbif.org/institution/c2e8bcb9-a67c-447f-a612-446f80743833" xlink:type="simple">CAU</named-content>), China: Shaanxi, Xianyang, Chunhua county, Dongzui village, 34.84N, 108.49E, 896 m, 2025.IX.13, Bing Zhang, <named-content xmlns:xlink="http://www.w3.org/1999/xlink" content-type="dwc:institutional_code" xlink:title="China Agricultural University" xlink:href="https://scientific-collections.gbif.org/institution/c2e8bcb9-a67c-447f-a612-446f80743833" xlink:type="simple">CAU</named-content>: Limn: 129127; • 10 males, 16 females (<named-content xmlns:xlink="http://www.w3.org/1999/xlink" content-type="dwc:institutional_code" xlink:title="China Agricultural University" xlink:href="https://scientific-collections.gbif.org/institution/c2e8bcb9-a67c-447f-a612-446f80743833" xlink:type="simple">CAU</named-content>), China: Shaanxi, Xianyang, Chunhua county, Crocodile Dam Scenic Area, 34.87N, 108.43E, 871 m, 2025.IX.13, Bing Zhang, Linjiang Zhu and Wen Ma, <named-content xmlns:xlink="http://www.w3.org/1999/xlink" content-type="dwc:institutional_code" xlink:title="China Agricultural University" xlink:href="https://scientific-collections.gbif.org/institution/c2e8bcb9-a67c-447f-a612-446f80743833" xlink:type="simple">CAU</named-content>: Limn: 129128, <named-content xmlns:xlink="http://www.w3.org/1999/xlink" content-type="dwc:institutional_code" xlink:title="China Agricultural University" xlink:href="https://scientific-collections.gbif.org/institution/c2e8bcb9-a67c-447f-a612-446f80743833" xlink:type="simple">CAU</named-content>: Limn: 129129, <named-content xmlns:xlink="http://www.w3.org/1999/xlink" content-type="dwc:institutional_code" xlink:title="China Agricultural University" xlink:href="https://scientific-collections.gbif.org/institution/c2e8bcb9-a67c-447f-a612-446f80743833" xlink:type="simple">CAU</named-content>: Limn: 129130, <named-content xmlns:xlink="http://www.w3.org/1999/xlink" content-type="dwc:institutional_code" xlink:title="China Agricultural University" xlink:href="https://scientific-collections.gbif.org/institution/c2e8bcb9-a67c-447f-a612-446f80743833" xlink:type="simple">CAU</named-content>: Limn: 129131, <named-content xmlns:xlink="http://www.w3.org/1999/xlink" content-type="dwc:institutional_code" xlink:title="China Agricultural University" xlink:href="https://scientific-collections.gbif.org/institution/c2e8bcb9-a67c-447f-a612-446f80743833" xlink:type="simple">CAU</named-content>: Limn: 129132, <named-content xmlns:xlink="http://www.w3.org/1999/xlink" content-type="dwc:institutional_code" xlink:title="China Agricultural University" xlink:href="https://scientific-collections.gbif.org/institution/c2e8bcb9-a67c-447f-a612-446f80743833" xlink:type="simple">CAU</named-content>: Limn: 129133, <named-content xmlns:xlink="http://www.w3.org/1999/xlink" content-type="dwc:institutional_code" xlink:title="China Agricultural University" xlink:href="https://scientific-collections.gbif.org/institution/c2e8bcb9-a67c-447f-a612-446f80743833" xlink:type="simple">CAU</named-content>: Limn: 129134, <named-content xmlns:xlink="http://www.w3.org/1999/xlink" content-type="dwc:institutional_code" xlink:title="China Agricultural University" xlink:href="https://scientific-collections.gbif.org/institution/c2e8bcb9-a67c-447f-a612-446f80743833" xlink:type="simple">CAU</named-content>: Limn: 129135, <named-content xmlns:xlink="http://www.w3.org/1999/xlink" content-type="dwc:institutional_code" xlink:title="China Agricultural University" xlink:href="https://scientific-collections.gbif.org/institution/c2e8bcb9-a67c-447f-a612-446f80743833" xlink:type="simple">CAU</named-content>: Limn: 129136, <named-content xmlns:xlink="http://www.w3.org/1999/xlink" content-type="dwc:institutional_code" xlink:title="China Agricultural University" xlink:href="https://scientific-collections.gbif.org/institution/c2e8bcb9-a67c-447f-a612-446f80743833" xlink:type="simple">CAU</named-content>: Limn: 129137, <named-content xmlns:xlink="http://www.w3.org/1999/xlink" content-type="dwc:institutional_code" xlink:title="China Agricultural University" xlink:href="https://scientific-collections.gbif.org/institution/c2e8bcb9-a67c-447f-a612-446f80743833" xlink:type="simple">CAU</named-content>: Limn: 129138, <named-content xmlns:xlink="http://www.w3.org/1999/xlink" content-type="dwc:institutional_code" xlink:title="China Agricultural University" xlink:href="https://scientific-collections.gbif.org/institution/c2e8bcb9-a67c-447f-a612-446f80743833" xlink:type="simple">CAU</named-content>: Limn: 129139, <named-content xmlns:xlink="http://www.w3.org/1999/xlink" content-type="dwc:institutional_code" xlink:title="China Agricultural University" xlink:href="https://scientific-collections.gbif.org/institution/c2e8bcb9-a67c-447f-a612-446f80743833" xlink:type="simple">CAU</named-content>: Limn: 129140, <named-content xmlns:xlink="http://www.w3.org/1999/xlink" content-type="dwc:institutional_code" xlink:title="China Agricultural University" xlink:href="https://scientific-collections.gbif.org/institution/c2e8bcb9-a67c-447f-a612-446f80743833" xlink:type="simple">CAU</named-content>: Limn: 129141, <named-content xmlns:xlink="http://www.w3.org/1999/xlink" content-type="dwc:institutional_code" xlink:title="China Agricultural University" xlink:href="https://scientific-collections.gbif.org/institution/c2e8bcb9-a67c-447f-a612-446f80743833" xlink:type="simple">CAU</named-content>: Limn: 129142, <named-content xmlns:xlink="http://www.w3.org/1999/xlink" content-type="dwc:institutional_code" xlink:title="China Agricultural University" xlink:href="https://scientific-collections.gbif.org/institution/c2e8bcb9-a67c-447f-a612-446f80743833" xlink:type="simple">CAU</named-content>: Limn: 129143, <named-content xmlns:xlink="http://www.w3.org/1999/xlink" content-type="dwc:institutional_code" xlink:title="China Agricultural University" xlink:href="https://scientific-collections.gbif.org/institution/c2e8bcb9-a67c-447f-a612-446f80743833" xlink:type="simple">CAU</named-content>: Limn: 129144, <named-content xmlns:xlink="http://www.w3.org/1999/xlink" content-type="dwc:institutional_code" xlink:title="China Agricultural University" xlink:href="https://scientific-collections.gbif.org/institution/c2e8bcb9-a67c-447f-a612-446f80743833" xlink:type="simple">CAU</named-content>: Limn: 129145, <named-content xmlns:xlink="http://www.w3.org/1999/xlink" content-type="dwc:institutional_code" xlink:title="China Agricultural University" xlink:href="https://scientific-collections.gbif.org/institution/c2e8bcb9-a67c-447f-a612-446f80743833" xlink:type="simple">CAU</named-content>: Limn: 129146, <named-content xmlns:xlink="http://www.w3.org/1999/xlink" content-type="dwc:institutional_code" xlink:title="China Agricultural University" xlink:href="https://scientific-collections.gbif.org/institution/c2e8bcb9-a67c-447f-a612-446f80743833" xlink:type="simple">CAU</named-content>: Limn: 129147, <named-content xmlns:xlink="http://www.w3.org/1999/xlink" content-type="dwc:institutional_code" xlink:title="China Agricultural University" xlink:href="https://scientific-collections.gbif.org/institution/c2e8bcb9-a67c-447f-a612-446f80743833" xlink:type="simple">CAU</named-content>: Limn: 129148, <named-content xmlns:xlink="http://www.w3.org/1999/xlink" content-type="dwc:institutional_code" xlink:title="China Agricultural University" xlink:href="https://scientific-collections.gbif.org/institution/c2e8bcb9-a67c-447f-a612-446f80743833" xlink:type="simple">CAU</named-content>: Limn: 129149, <named-content xmlns:xlink="http://www.w3.org/1999/xlink" content-type="dwc:institutional_code" xlink:title="China Agricultural University" xlink:href="https://scientific-collections.gbif.org/institution/c2e8bcb9-a67c-447f-a612-446f80743833" xlink:type="simple">CAU</named-content>: Limn: 129150 <named-content xmlns:xlink="http://www.w3.org/1999/xlink" content-type="dwc:institutional_code" xlink:title="China Agricultural University" xlink:href="https://scientific-collections.gbif.org/institution/c2e8bcb9-a67c-447f-a612-446f80743833" xlink:type="simple">CAU</named-content>: Limn: 129151, <named-content xmlns:xlink="http://www.w3.org/1999/xlink" content-type="dwc:institutional_code" xlink:title="China Agricultural University" xlink:href="https://scientific-collections.gbif.org/institution/c2e8bcb9-a67c-447f-a612-446f80743833" xlink:type="simple">CAU</named-content>: Limn: 129152, <named-content xmlns:xlink="http://www.w3.org/1999/xlink" content-type="dwc:institutional_code" xlink:title="China Agricultural University" xlink:href="https://scientific-collections.gbif.org/institution/c2e8bcb9-a67c-447f-a612-446f80743833" xlink:type="simple">CAU</named-content>: Limn: 129153; • 3 females (<named-content xmlns:xlink="http://www.w3.org/1999/xlink" content-type="dwc:institutional_code" xlink:title="China Agricultural University" xlink:href="https://scientific-collections.gbif.org/institution/c2e8bcb9-a67c-447f-a612-446f80743833" xlink:type="simple">CAU</named-content>), China: Shaanxi, Tongchuan, Yaozhou District, Zhaojin town, Anzi village, 35.11N, 108.71E, 1212 m, 2025.IX.13, Bing Zhang, Linjiang Zhu and Wen Ma (light trap), <named-content xmlns:xlink="http://www.w3.org/1999/xlink" content-type="dwc:institutional_code" xlink:title="China Agricultural University" xlink:href="https://scientific-collections.gbif.org/institution/c2e8bcb9-a67c-447f-a612-446f80743833" xlink:type="simple">CAU</named-content>: Limn: 129154, <named-content xmlns:xlink="http://www.w3.org/1999/xlink" content-type="dwc:institutional_code" xlink:title="China Agricultural University" xlink:href="https://scientific-collections.gbif.org/institution/c2e8bcb9-a67c-447f-a612-446f80743833" xlink:type="simple">CAU</named-content>: Limn: 129155, <named-content xmlns:xlink="http://www.w3.org/1999/xlink" content-type="dwc:institutional_code" xlink:title="China Agricultural University" xlink:href="https://scientific-collections.gbif.org/institution/c2e8bcb9-a67c-447f-a612-446f80743833" xlink:type="simple">CAU</named-content>: Limn: 129156.</p></tp:treatment-sec><tp:treatment-sec sec-type="Diagnosis"><title>Diagnosis.</title><p>Prescutum greyish black with four black stripes; mesopleura greyish black with pale grey pruinosity; <italic>R<sub>2</sub></italic> moderately oblique, placed at fork of <italic>R<sub>3+4</sub></italic>, approximately as long as 1/2 of <italic>R<sub>1</sub></italic>; <italic>M<sub>1</sub></italic> approximately as long as <italic>M<sub>1+2</sub></italic>; abdominal sternites 1–8 greyish brown; interbase with two branches, outer-lateral branch short with spine-like apex, inner branch 3 times as long as outer-lateral branch, posterior part slender and rod-shaped; aedeagus a litter longer than interbase, apically directed dorsally.</p></tp:treatment-sec><tp:treatment-sec sec-type="Redescription"><title>Redescription.</title><p><bold>Male</bold> (<italic>n</italic> = 35): body length 5.2<bold>–</bold>7.5 mm, wing length 6.7<bold>–</bold>7.6 mm, antenna length 1.3–1.8 mm.</p><p><bold><italic>Head</italic></bold> (Fig. <xref ref-type="fig" rid="F4">4A, B</xref>) brownish grey with pale grey pruinosity. Vertex brownish grey with short setae; scape and pedicel brownish black; flagellomeres dark brown, cylindrical with longer verticils; rostrum and palpus greyish black with black setae.</p><fig id="F4" position="float" orientation="portrait"><object-id xmlns:xlink="http://www.w3.org/1999/xlink" content-type="doi" xlink:type="simple">10.3897/zookeys.1273.174825.figure4</object-id><object-id xmlns:xlink="http://www.w3.org/1999/xlink" content-type="arpha" xlink:type="simple">58A76426-355D-5874-BD0C-6F413F330333</object-id><label>Figure 4.</label><caption><p><italic><tp:taxon-name><tp:taxon-name-part taxon-name-part-type="genus" reg="Pseudolimnophila">Pseudolimnophila</tp:taxon-name-part></tp:taxon-name></italic> (<italic><tp:taxon-name><tp:taxon-name-part taxon-name-part-type="genus" reg="Pseudolimnophila">P.</tp:taxon-name-part></tp:taxon-name></italic>) <italic>inconcussa</italic>. <bold>A</bold>. Male habitus, lateral view; <bold>B</bold>. Male habitus, dorsal view; <bold>C</bold>. Female habitus, lateral view. Scale bars: 1.0 mm (<bold>A</bold>–<bold>C</bold>).</p></caption><graphic xmlns:xlink="http://www.w3.org/1999/xlink" xlink:href="zookeys-1273-069_article-174825__-g004.jpg" id="oo_1562939.jpg" position="float" orientation="portrait" xlink:type="simple"><uri content-type="original_file" xlink:type="simple">https://binary.pensoft.net/fig/1562939</uri></graphic></fig><p><bold><italic>Thorax</italic></bold> (Fig. <xref ref-type="fig" rid="F4">4A, B</xref>) greyish black with pale grey pruinosity. Pronotum brownish grey; prescutum greyish black with four black stripes, middle two black stripes longer; prescutal suture black; scutum and scutellum greyish black; mesopleura greyish black with pale grey pruinosity, parts of near legs greyish yellow. Legs: coxa dark yellow with long yellowish setae; trochanter bright yellow; femur bright yellow with brown setae, posterior margin become brownish and thicker; tibia and tarsus brownish yellow with brown setae, posterior margin brown. Wing (Fig. <xref ref-type="fig" rid="F5">5A</xref>) pale greyish yellow hyaline, anal cell paler; pterostigma pale brown. Venation: <italic>R<sub>2</sub></italic> moderately oblique, placed at fork of <italic>R<sub>3+4</sub></italic>, approximately as long as 1/2 of <italic>R<sub>1</sub></italic>; <italic>M<sub>1</sub></italic> approximately as long as <italic>M<sub>1+2</sub></italic>; <italic>m-cu</italic> not oblique, near beginning of cell <italic>dm</italic>. Halter (Fig. <xref ref-type="fig" rid="F4">4A, B</xref>) length approximately 1.1 mm, basal 1/5 of stem light yellow with pale pruinosity, remainder of stem and knob greyish.</p><p><bold><italic>Abdomen</italic></bold> (Fig. <xref ref-type="fig" rid="F4">4A, B</xref>): tergites 1–8 dark brown with short brownish yellow setae; sternites 1–8 greyish brown with short yellow setae.</p><p><bold><italic>Male terminalia</italic></bold> (Figs <xref ref-type="fig" rid="F4">4A</xref>, <xref ref-type="fig" rid="F5">5C–E</xref>) brownish yellow with long brownish yellow setae. Ninth tergite short, middle margin with thick long setae, posterior margin slighltly concave; gonocoxite cylindrical, base of gonocoxite wider, inner side of gonocoxite with thick setae, end of gonocoxite narrow; clasper of gonostylus slender, terminal spine decurved; lobe of gonostylus short and stout, posterior-outer margin swollen with thick setae; interbase with two branches, outer-lateral branch short with spine-like apex, inner branch 3 times as long as outer-lateral branch, posterior part slender and rod-shaped; aedeagus a litter longer than interbase, apically directed dorsally.</p><fig id="F5" position="float" orientation="portrait"><object-id xmlns:xlink="http://www.w3.org/1999/xlink" content-type="doi" xlink:type="simple">10.3897/zookeys.1273.174825.figure5</object-id><object-id xmlns:xlink="http://www.w3.org/1999/xlink" content-type="arpha" xlink:type="simple">69C52A68-2679-5E4B-B0D2-848809E5BA26</object-id><label>Figure 5.</label><caption><p><italic><tp:taxon-name><tp:taxon-name-part taxon-name-part-type="genus" reg="Pseudolimnophila">Pseudolimnophila</tp:taxon-name-part></tp:taxon-name></italic> (<italic><tp:taxon-name><tp:taxon-name-part taxon-name-part-type="genus" reg="Pseudolimnophila">P.</tp:taxon-name-part></tp:taxon-name></italic>) <italic>inconcussa</italic>. <bold>A</bold>. Male wing; <bold>B</bold>. Ovipositor, lateral view; <bold>C</bold>. Terminalia, dorsal view; <bold>D</bold>. Aedeagal complex, dorsal view; <bold>E</bold>. Aedeagal complex, lateral view. Scale bars: 1.0 mm (<bold>A</bold>, <bold>B</bold>); 0.1 mm (<bold>C</bold>–<bold>E</bold>).</p></caption><graphic xmlns:xlink="http://www.w3.org/1999/xlink" xlink:href="zookeys-1273-069_article-174825__-g005.jpg" id="oo_1562940.jpg" position="float" orientation="portrait" xlink:type="simple"><uri content-type="original_file" xlink:type="simple">https://binary.pensoft.net/fig/1562940</uri></graphic></fig><p><bold>Female</bold> (<italic>n</italic> = 24): body length 6.4–7.8 mm, wing length 6.9–8.6 mm, antenna length 1.5–1.6 mm.</p><p>Female (Figs <xref ref-type="fig" rid="F4">4C</xref>, <xref ref-type="fig" rid="F5">5B</xref>) generally resembling male.</p><p><bold><italic>Ovipositor</italic></bold> (Figs <xref ref-type="fig" rid="F4">4C</xref>, <xref ref-type="fig" rid="F5">5B</xref>) brownish yellow; long, 1/3 as long as abdomen; cercus brownish yellow; cercus three times as long as tenth tergite, upcurved on distal part; hypogynial valve brownish; hypogynial valve more than two times as long as eighth sternite, almost straight, tip ending at near level of 3/4 of cercus.</p></tp:treatment-sec><tp:treatment-sec sec-type="Distribution"><title>Distribution.</title><p>China: Shaanxi (Yan’ an, Xianyang, Tongchuan), Guangdong, Guangxi, Taiwan; Russia: Primorskiy kray, Sakhalin (Kuril Is); South Korea; Japan (Hokkaido, Honshu, Shikoku, Kyushu).</p></tp:treatment-sec><tp:treatment-sec sec-type="Remarks"><title>Remarks.</title><p>This species is reported for the first time from Shaanxi Province.</p></tp:treatment-sec><tp:treatment-sec><!--Section generated to contain objects referenced in tp:taxon-treatment.--><fig id="F1" position="float" orientation="portrait"><object-id xmlns:xlink="http://www.w3.org/1999/xlink" content-type="doi" xlink:type="simple">10.3897/zookeys.1273.174825.figure1</object-id><object-id xmlns:xlink="http://www.w3.org/1999/xlink" content-type="arpha" xlink:type="simple">F1CB6F44-CFE7-5A62-B3F8-FD782F35A8C7</object-id><label>Figure 1.</label><caption><p><bold>A</bold>, <bold>C</bold>. Habitus and habitat of <tp:taxon-name><tp:taxon-name-part taxon-name-part-type="genus" reg="Pseudolimnophila">Pseudolimnophila</tp:taxon-name-part> (<tp:taxon-name-part taxon-name-part-type="subgenus" reg="Pseudolimnophila">P.</tp:taxon-name-part>) <tp:taxon-name-part taxon-name-part-type="species" reg="chanbaensis">chanbaensis</tp:taxon-name-part></tp:taxon-name> Shui, Zhang B. &amp; Yang, sp. nov.; <bold>B, D</bold>. Habitus and habitat of <tp:taxon-name><tp:taxon-name-part taxon-name-part-type="genus" reg="Pseudolimnophila">P.</tp:taxon-name-part> (<tp:taxon-name-part taxon-name-part-type="subgenus" reg="Pseudolimnophila">P.</tp:taxon-name-part>) <tp:taxon-name-part taxon-name-part-type="species" reg="inconcussa">inconcussa</tp:taxon-name-part></tp:taxon-name>.</p></caption><graphic xmlns:xlink="http://www.w3.org/1999/xlink" xlink:href="zookeys-1273-069_article-174825__-g001.jpg" id="oo_1562936.jpg" position="float" orientation="portrait" xlink:type="simple"><uri content-type="original_file" xlink:type="simple">https://binary.pensoft.net/fig/1562936</uri></graphic></fig></tp:treatment-sec><ref-list><ref id="B1"><mixed-citation xmlns:xlink="http://www.w3.org/1999/xlink" xlink:type="simple">Alexander CP (1913a) Report on a collection of Japanese crane-flies (<tp:taxon-name><tp:taxon-name-part taxon-name-part-type="family">Tipulidae</tp:taxon-name-part></tp:taxon-name>), with a key to the species of <tp:taxon-name><tp:taxon-name-part taxon-name-part-type="order">Ptychoptera</tp:taxon-name-part></tp:taxon-name>. Canadian Entomologist 45(7): 197–210. <ext-link xlink:href="10.4039/Ent45197-7" ext-link-type="doi" xlink:type="simple">https://doi.org/10.4039/Ent45197-7</ext-link> [part]</mixed-citation></ref><ref id="B2"><mixed-citation xmlns:xlink="http://www.w3.org/1999/xlink" xlink:type="simple">Alexander CP (1913b) Report on a collection of Japanese crane-flies (<tp:taxon-name><tp:taxon-name-part taxon-name-part-type="family">Tipulidae</tp:taxon-name-part></tp:taxon-name>), with a key to the species of <tp:taxon-name><tp:taxon-name-part taxon-name-part-type="order">Ptychoptera</tp:taxon-name-part></tp:taxon-name>. Canadian Entomologist 45(9): 285–295. <ext-link xlink:href="10.4039/Ent45285-9" ext-link-type="doi" xlink:type="simple">https://doi.org/10.4039/Ent45285-9</ext-link> [part]</mixed-citation></ref><ref id="B13"><mixed-citation xmlns:xlink="http://www.w3.org/1999/xlink" xlink:type="simple">Alexander CP, McAtee WL (1920) <tp:taxon-name><tp:taxon-name-part taxon-name-part-type="order">Diptera</tp:taxon-name-part></tp:taxon-name> of the superfamily <tp:taxon-name><tp:taxon-name-part taxon-name-part-type="superfamily">Tipuloidea</tp:taxon-name-part></tp:taxon-name> found in the District of Columbia. Proceedings of the United States National Museum 58(2344): 385–435. <ext-link xlink:href="10.5479/si.00963801.58-2344.385" ext-link-type="doi" xlink:type="simple">https://doi.org/10.5479/si.00963801.58-2344.385</ext-link></mixed-citation></ref><ref id="B11"><mixed-citation xmlns:xlink="http://www.w3.org/1999/xlink" xlink:type="simple">Alexander CP, Alexander MM (1973) <tp:taxon-name><tp:taxon-name-part taxon-name-part-type="family">Tipulidae</tp:taxon-name-part></tp:taxon-name>. Catalog of the <tp:taxon-name><tp:taxon-name-part taxon-name-part-type="order">Diptera</tp:taxon-name-part></tp:taxon-name> of the Oriental Region I: 10–224.</mixed-citation></ref><ref id="B17"><mixed-citation xmlns:xlink="http://www.w3.org/1999/xlink" xlink:type="simple">Nakamura T (2005) <tp:taxon-name><tp:taxon-name-part taxon-name-part-type="family">Tipulidae</tp:taxon-name-part></tp:taxon-name>. [s.l.] In: Kawai T, Tanida T (Eds) Aquatic insects of Japan: Manual with keys and illustrations. Tokai University Press, Kanawaga, 671–716.</mixed-citation></ref><ref id="B18"><mixed-citation xmlns:xlink="http://www.w3.org/1999/xlink" xlink:type="simple">Nakamura T (2018) <tp:taxon-name><tp:taxon-name-part taxon-name-part-type="family">Limoniidae</tp:taxon-name-part></tp:taxon-name>. In: Kawai T, Tanida T (Eds) Aquatic insects of Japan: Manual with keys and illustrations. Second Edition. Tokai University Press, Kanawaga, 807–837.</mixed-citation></ref><ref id="B25"><mixed-citation xmlns:xlink="http://www.w3.org/1999/xlink" xlink:type="simple">Suguro T, Kato D (2023) <tp:taxon-name><tp:taxon-name-part taxon-name-part-type="superfamily">Tipuloidea</tp:taxon-name-part></tp:taxon-name> collected from Keio Yochisha Elementary School, Tokyo. Niche Life 11: 33–36.</mixed-citation></ref><ref id="B15"><mixed-citation xmlns:xlink="http://www.w3.org/1999/xlink" xlink:type="simple">Kato D, Hiraga T (2024) Records of <tp:taxon-name><tp:taxon-name-part taxon-name-part-type="superfamily">Tipuloidea</tp:taxon-name-part></tp:taxon-name> in Minamiuonuma City, Niigata, Japan (<tp:taxon-name><tp:taxon-name-part taxon-name-part-type="order">Diptera</tp:taxon-name-part></tp:taxon-name>). Transactions of the Essa Entomological Society, Niigata 130: 31–35.</mixed-citation></ref><ref id="B16"><mixed-citation xmlns:xlink="http://www.w3.org/1999/xlink" xlink:type="simple">Kato D, Kawase N (2024) Records of craneflies around Minakuchi-kodomo-no-mori, Koka City, Shiga, Japan. Hana Abu 57: 5–15.</mixed-citation></ref></ref-list></tp:taxon-treatment>
