# Supplementary material for: Two new species of Pseudolimnophila (Pseudolimnophila) Alexander, 1919 (Diptera, Limoniidae) from northern China
Source: Zookeys. 2026 Mar 17;1273:69–83. doi: 10.3897/zookeys.1273.174825 (PMC13014130; doi:10.3897/zookeys.1273.174825)
Supplement: XML Treatment for Pseudolimnophila (Pseudolimnophila) shanxiensis [file zookeys.1273.174825-treatment3.xml]

<!DOCTYPE tp:taxon-treatment
  PUBLIC "-//TaxonX//DTD Taxonomic Treatment Publishing DTD v0 20100105//EN" "tax-treatment-NSO.dtd">
<tp:taxon-treatment xmlns:tp="http://www.plazi.org/taxpub"><tp:treatment-meta><kwd-group><label>Taxon classification</label><kwd>
                <named-content content-type="kingdom">Animalia</named-content>
              </kwd><kwd>
                <named-content content-type="order">Diptera</named-content>
              </kwd><kwd>
                <named-content content-type="family">Limoniidae</named-content>
              </kwd></kwd-group><mixed-citation publication-type="journal"><person-group><name><surname>Shui</surname><given-names>Le</given-names></name><name><surname>Wang</surname><given-names>Chenbin</given-names></name><name><surname>Zhang</surname><given-names>Yanjing</given-names></name><name><surname>Ma</surname><given-names>Fangzhou</given-names></name><name><surname>Wang</surname><given-names>Ping</given-names></name><name><surname>Zhang</surname><given-names>Bing</given-names></name><name><surname>Yang</surname><given-names>Ding</given-names></name></person-group><article-title>Two new species of <tp:taxon-name><tp:taxon-name-part taxon-name-part-type="genus" reg="Pseudolimnophila">Pseudolimnophila</tp:taxon-name-part> (<tp:taxon-name-part taxon-name-part-type="subgenus" reg="Pseudolimnophila">Pseudolimnophila</tp:taxon-name-part>)</tp:taxon-name> Alexander, 1919 (<tp:taxon-name><tp:taxon-name-part taxon-name-part-type="order" reg="Diptera">Diptera</tp:taxon-name-part></tp:taxon-name>, <tp:taxon-name><tp:taxon-name-part taxon-name-part-type="family" reg="Limoniidae">Limoniidae</tp:taxon-name-part></tp:taxon-name>) from northern China</article-title><source>Zookeys</source><day>17</day><month>03</month><year>2026</year><volume>1273</volume><fpage>69</fpage><lpage>83</lpage><pub-id pub-id-type="doi">10.3897/zookeys.1273.174825</pub-id></mixed-citation></tp:treatment-meta><tp:nomenclature><tp:taxon-name><object-id xmlns:xlink="http://www.w3.org/1999/xlink" content-type="arpha" xlink:type="simple">F4BAB931-00F7-5ACD-B619-78307BBD8034</object-id>
                    		<tp:taxon-name-part taxon-name-part-type="genus" reg="Pseudolimnophila">Pseudolimnophila</tp:taxon-name-part> (<tp:taxon-name-part taxon-name-part-type="subgenus" reg="Pseudolimnophila">Pseudolimnophila</tp:taxon-name-part>) <tp:taxon-name-part taxon-name-part-type="species" reg="shanxiensis">shanxiensis</tp:taxon-name-part>
                    	
                    		<object-id xmlns:xlink="http://www.w3.org/1999/xlink" content-type="zoobank" xlink:type="simple">https://zoobank.org/F427D003-74E3-4DBA-8784-28FFCAF87E4D</object-id>
                    	</tp:taxon-name><tp:taxon-authority>Shui, Zhang B. &amp; Yang</tp:taxon-authority><tp:taxon-status xmlns:xlink="http://www.w3.org/1999/xlink" xlink:type="simple">sp. nov.</tp:taxon-status><xref ref-type="fig" rid="F6">Figs 6</xref><xref ref-type="fig" rid="F7">, 7</xref></tp:nomenclature><tp:treatment-sec sec-type="Type material"><title>Type material.</title><p><bold><italic>Holotype</italic></bold>: • male (<named-content xmlns:xlink="http://www.w3.org/1999/xlink" content-type="dwc:institutional_code" xlink:title="China Agricultural University" xlink:href="https://scientific-collections.gbif.org/institution/c2e8bcb9-a67c-447f-a612-446f80743833" xlink:type="simple">CAU</named-content>), China: Shanxi, Jinzhong, Lingshi county, Shigaoshan Mountain Scenic Area, 36.73N, 111.96E, 1416 m, 2024.VII.19, Bing Zhang and Yalian Wang, <named-content xmlns:xlink="http://www.w3.org/1999/xlink" content-type="dwc:institutional_code" xlink:title="China Agricultural University" xlink:href="https://scientific-collections.gbif.org/institution/c2e8bcb9-a67c-447f-a612-446f80743833" xlink:type="simple">CAU</named-content>: Limn: 129157. <bold><italic>Paratypes</italic></bold>: • 1 male, 7 females (<named-content xmlns:xlink="http://www.w3.org/1999/xlink" content-type="dwc:institutional_code" xlink:title="China Agricultural University" xlink:href="https://scientific-collections.gbif.org/institution/c2e8bcb9-a67c-447f-a612-446f80743833" xlink:type="simple">CAU</named-content>), China: Shanxi, Jinzhong, Lingshi county, Shigaoshan Mountain Scenic Area, 36.73N, 111.96E, 1416 m, 2024.VII.19, Bing Zhang and Yalian Wang, <named-content xmlns:xlink="http://www.w3.org/1999/xlink" content-type="dwc:institutional_code" xlink:title="China Agricultural University" xlink:href="https://scientific-collections.gbif.org/institution/c2e8bcb9-a67c-447f-a612-446f80743833" xlink:type="simple">CAU</named-content>: Limn: 129158, <named-content xmlns:xlink="http://www.w3.org/1999/xlink" content-type="dwc:institutional_code" xlink:title="China Agricultural University" xlink:href="https://scientific-collections.gbif.org/institution/c2e8bcb9-a67c-447f-a612-446f80743833" xlink:type="simple">CAU</named-content>: Limn: 129159, <named-content xmlns:xlink="http://www.w3.org/1999/xlink" content-type="dwc:institutional_code" xlink:title="China Agricultural University" xlink:href="https://scientific-collections.gbif.org/institution/c2e8bcb9-a67c-447f-a612-446f80743833" xlink:type="simple">CAU</named-content>: Limn: 129160, <named-content xmlns:xlink="http://www.w3.org/1999/xlink" content-type="dwc:institutional_code" xlink:title="China Agricultural University" xlink:href="https://scientific-collections.gbif.org/institution/c2e8bcb9-a67c-447f-a612-446f80743833" xlink:type="simple">CAU</named-content>: Limn: 129161, <named-content xmlns:xlink="http://www.w3.org/1999/xlink" content-type="dwc:institutional_code" xlink:title="China Agricultural University" xlink:href="https://scientific-collections.gbif.org/institution/c2e8bcb9-a67c-447f-a612-446f80743833" xlink:type="simple">CAU</named-content>: Limn: 129162, <named-content xmlns:xlink="http://www.w3.org/1999/xlink" content-type="dwc:institutional_code" xlink:title="China Agricultural University" xlink:href="https://scientific-collections.gbif.org/institution/c2e8bcb9-a67c-447f-a612-446f80743833" xlink:type="simple">CAU</named-content>: Limn: 129163, <named-content xmlns:xlink="http://www.w3.org/1999/xlink" content-type="dwc:institutional_code" xlink:title="China Agricultural University" xlink:href="https://scientific-collections.gbif.org/institution/c2e8bcb9-a67c-447f-a612-446f80743833" xlink:type="simple">CAU</named-content>: Limn: 129164, <named-content xmlns:xlink="http://www.w3.org/1999/xlink" content-type="dwc:institutional_code" xlink:title="China Agricultural University" xlink:href="https://scientific-collections.gbif.org/institution/c2e8bcb9-a67c-447f-a612-446f80743833" xlink:type="simple">CAU</named-content>: Limn: 129165; • 1 female (<named-content xmlns:xlink="http://www.w3.org/1999/xlink" content-type="dwc:institutional_code" xlink:title="China Agricultural University" xlink:href="https://scientific-collections.gbif.org/institution/c2e8bcb9-a67c-447f-a612-446f80743833" xlink:type="simple">CAU</named-content>), China: Shanxi, Linfen, Guxian county, Huoshan Mountain Provincial Nature Reserve, 36.46N, 111.88E, 1569 m, 2024.VII.20, Bing Zhang, <named-content xmlns:xlink="http://www.w3.org/1999/xlink" content-type="dwc:institutional_code" xlink:title="China Agricultural University" xlink:href="https://scientific-collections.gbif.org/institution/c2e8bcb9-a67c-447f-a612-446f80743833" xlink:type="simple">CAU</named-content>: Limn: 129166.</p></tp:treatment-sec><tp:treatment-sec sec-type="Diagnosis"><title>Diagnosis.</title><p>Prescutum brownish black with yellowish pruinosity; mesopleura brownish black with pale grey pruinosity; <italic>R<sub>2</sub></italic> not oblique, placed after fork of <italic>R<sub>3+4</sub></italic>, shorter than <italic>R<sub>2+3</sub></italic>, approximately as long as 1/2 of <italic>R<sub>2+3+4</sub></italic>; <italic>M<sub>1</sub></italic> longer, approximately 2 times as long as <italic>M<sub>1+2</sub></italic>; abdominal sternites 1–8 light yellow; interbase with two rod-shaped branches, outer-lateral branch a little shorter than inner branch, apex stubby; aedeagus short, as long as inner branch of interbase.</p></tp:treatment-sec><tp:treatment-sec sec-type="Description"><title>Description.</title><p><bold>Male</bold> (<italic>n</italic> = 2): body length 6.4<bold>–</bold>6.5 mm, wing length 7.3<bold>–</bold>7.5 mm, antenna length 1.6–1.7 mm.</p><p><bold><italic>Head</italic></bold> (Fig. <xref ref-type="fig" rid="F6">6A, B</xref>) brownish black with pale grey pruinosity. Vertex dark brown with short setae and yellowish pruinosity; scape and pedicel greyish black; flagellomeres cylindrical with longer verticils; rostrum and palpus brownish black with black setae.</p><fig id="F6" position="float" orientation="portrait"><object-id xmlns:xlink="http://www.w3.org/1999/xlink" content-type="doi" xlink:type="simple">10.3897/zookeys.1273.174825.figure6</object-id><object-id xmlns:xlink="http://www.w3.org/1999/xlink" content-type="arpha" xlink:type="simple">6EBBAB9D-C95E-55C4-8FC8-21BA0EE76B0B</object-id><label>Figure 6.</label><caption><p><tp:taxon-name><tp:taxon-name-part taxon-name-part-type="genus" reg="Pseudolimnophila">Pseudolimnophila</tp:taxon-name-part> (<tp:taxon-name-part taxon-name-part-type="subgenus" reg="Pseudolimnophila">P.</tp:taxon-name-part>) <tp:taxon-name-part taxon-name-part-type="species" reg="shanxiensis">shanxiensis</tp:taxon-name-part></tp:taxon-name> Shui, Zhang B. &amp; Yang, sp. nov. <bold>A</bold>. Male habitus, lateral view; <bold>B</bold>. Male habitus, dorsal view; <bold>C</bold>. Female habitus, lateral view. Scale bars: 1.0 mm (<bold>A</bold>–<bold>C</bold>).</p></caption><graphic xmlns:xlink="http://www.w3.org/1999/xlink" xlink:href="zookeys-1273-069_article-174825__-g006.jpg" id="oo_1562941.jpg" position="float" orientation="portrait" xlink:type="simple"><uri content-type="original_file" xlink:type="simple">https://binary.pensoft.net/fig/1562941</uri></graphic></fig><p><bold><italic>Thorax</italic></bold> (Fig. <xref ref-type="fig" rid="F6">6A, B</xref>) brownish black. Pronotum dark brown; prescutum brownish black with yellowish pruinosity; prescutal suture black; scutum and scutellum brownish black; mesopleura brownish black with pale grey pruinosity, parts of near legs brownish. Legs: coxa bright yellow with long yellowish setae; trochanter brownish yellow; femur brownish yellow with brown setae, posterior margin become brown and thicker; tibia and tarsus brown with dark brown setae, posterior margin brownish black. Wing (Fig. <xref ref-type="fig" rid="F7">7A</xref>) pale greyish yellow hyaline, anal cell paler; pterostigma pale brown. Venation: <italic>R<sub>2</sub></italic> not oblique, placed after fork of <italic>R<sub>3+4</sub></italic>, shorter than <italic>R<sub>2+3</sub></italic>, approximately as long as 1/2 of <italic>R<sub>2+3+4</sub></italic>; <italic>M<sub>1</sub></italic> longer, approximately 2 times as long as <italic>M<sub>1+2</sub></italic>; <italic>m-cu</italic> moderately oblique, near base of cell <italic>dm</italic>. Halter (Fig. <xref ref-type="fig" rid="F6">6A, B</xref>) length approximately 1.2 mm, basal 1/2 of stem bright yellow, remainder of stem and knob greyish brown with pale pruinosity.</p><p><bold><italic>Abdomen</italic></bold> (Fig. <xref ref-type="fig" rid="F6">6A, B</xref>): tergites 1–8 dark brown with short brownish yellow setae; sternites 1–8 light yellow with short yellow setae.</p><p><bold><italic>Male terminalia</italic></bold> (Figs <xref ref-type="fig" rid="F6">6A</xref>, <xref ref-type="fig" rid="F6">6B</xref>, <xref ref-type="fig" rid="F7">7C–E</xref>) brownish black with long brown setae. Ninth tergite short, middle margin with thick long setae, posterior margin slighltly concave; gonocoxite cylindrical with thick setae; clasper of gonostylus slender, terminal spine decurved; lobe of gonostylus short and stout, posterior-outer margin swollen with thick setae; interbase with two rod-shaped branches, outer-lateral branch a little shorter than inner branch, apex stubby; aedeagus short, as long as inner branch of interbase.</p><fig id="F7" position="float" orientation="portrait"><object-id xmlns:xlink="http://www.w3.org/1999/xlink" content-type="doi" xlink:type="simple">10.3897/zookeys.1273.174825.figure7</object-id><object-id xmlns:xlink="http://www.w3.org/1999/xlink" content-type="arpha" xlink:type="simple">F1E85CC7-B5C8-5746-A6F4-A75FED0EFE27</object-id><label>Figure 7.</label><caption><p><tp:taxon-name><tp:taxon-name-part taxon-name-part-type="genus" reg="Pseudolimnophila">Pseudolimnophila</tp:taxon-name-part> (<tp:taxon-name-part taxon-name-part-type="subgenus" reg="Pseudolimnophila">P.</tp:taxon-name-part>) <tp:taxon-name-part taxon-name-part-type="species" reg="shanxiensis">shanxiensis</tp:taxon-name-part></tp:taxon-name> Shui, Zhang B. &amp; Yang, sp. nov. <bold>A</bold>. Male wing; <bold>B</bold>. Ovipositor, lateral view; <bold>C</bold>. Terminalia, dorsal view; <bold>D</bold>. Aedeagal complex, dorsal view; <bold>E</bold>. Aedeagal complex, lateral view. Scale bars: 1.0 mm (<bold>A</bold>, <bold>B</bold>); 0.1 mm (<bold>C</bold>–<bold>E</bold>).</p></caption><graphic xmlns:xlink="http://www.w3.org/1999/xlink" xlink:href="zookeys-1273-069_article-174825__-g007.jpg" id="oo_1562942.jpg" position="float" orientation="portrait" xlink:type="simple"><uri content-type="original_file" xlink:type="simple">https://binary.pensoft.net/fig/1562942</uri></graphic></fig><p><bold>Female</bold> (<italic>n</italic> = 8): body length 5.8–7.4 mm, wing length 6.9–7.6 mm, antenna length 1.4–1.6 mm.</p><p>Female (Figs <xref ref-type="fig" rid="F6">6C</xref>, <xref ref-type="fig" rid="F7">7B</xref>) generally resembling male.</p><p><bold><italic>Ovipositor</italic></bold> (Figs <xref ref-type="fig" rid="F6">6C</xref>, <xref ref-type="fig" rid="F7">7B</xref>) dark brown; long, more than 1/3 as long as abdomen; cercus brown; cercus three times as long as tenth tergite, upcurved on distal part; hypogynial valve dark brown; hypogynial valve more than two times as long as eighth sternite, weakly upcurved on distal part, tip ending at near level of 2/3 of cercus.</p></tp:treatment-sec><tp:treatment-sec sec-type="Distribution"><title>Distribution.</title><p>China: Shanxi (Jinzhong, Linfen).</p></tp:treatment-sec><tp:treatment-sec sec-type="Etymology"><title>Etymology.</title><p>This species is named after Shanxi Province, where its type locality is situated.</p></tp:treatment-sec><tp:treatment-sec sec-type="Remarks"><title>Remarks.</title><p>This new species is very similar to <tp:taxon-name><tp:taxon-name-part taxon-name-part-type="genus" reg="Pseudolimnophila">P.</tp:taxon-name-part> (<tp:taxon-name-part taxon-name-part-type="subgenus" reg="Pseudolimnophila">P.</tp:taxon-name-part>) <tp:taxon-name-part taxon-name-part-type="species" reg="brunneinota">brunneinota</tp:taxon-name-part></tp:taxon-name> in having similar wing venation (<xref ref-type="bibr" rid="B7">Alexander 1933</xref>: pl. 1, fig. 6) but can be separated from it by the interbase with two rod-shaped branches and stubby apex (Fig. <xref ref-type="fig" rid="F7">7C–E</xref>). In <tp:taxon-name><tp:taxon-name-part taxon-name-part-type="genus" reg="Pseudolimnophila">P.</tp:taxon-name-part> (<tp:taxon-name-part taxon-name-part-type="subgenus" reg="Pseudolimnophila">P.</tp:taxon-name-part>) <tp:taxon-name-part taxon-name-part-type="species" reg="brunneinota">brunneinota</tp:taxon-name-part></tp:taxon-name>, the interbase apex is spine-like (<xref ref-type="bibr" rid="B7">Alexander 1933</xref>: pl. 2, fig. 30). This new species is very similar to <tp:taxon-name><tp:taxon-name-part taxon-name-part-type="genus" reg="Pseudolimnophila">P.</tp:taxon-name-part> (<tp:taxon-name-part taxon-name-part-type="subgenus" reg="Pseudolimnophila">P.</tp:taxon-name-part>) <tp:taxon-name-part taxon-name-part-type="species" reg="chikurina">chikurina</tp:taxon-name-part></tp:taxon-name> in having similar wing venation (<xref ref-type="bibr" rid="B6">Alexander 1930</xref>: pl. 1, fig. 8) but can be separated from it by the pronotum dark brown; prescutum brownish black with yellowish pruinosity, without stripe; mesopleura brownish black with pale grey pruinosity (Fig. <xref ref-type="fig" rid="F6">6A, B</xref>). In <tp:taxon-name><tp:taxon-name-part taxon-name-part-type="genus" reg="Pseudolimnophila">P.</tp:taxon-name-part> (<tp:taxon-name-part taxon-name-part-type="subgenus" reg="Pseudolimnophila">P.</tp:taxon-name-part>) <tp:taxon-name-part taxon-name-part-type="species" reg="chikurina">chikurina</tp:taxon-name-part></tp:taxon-name>, the pronotum is brownish grey; the prescutum is brownish grey, median stripe is darker brown, the lateral stripes less distinct; the pleuron is brownish grey (<xref ref-type="bibr" rid="B6">Alexander 1930</xref>: 70).</p></tp:treatment-sec><ref-list><ref id="B7"><mixed-citation xmlns:xlink="http://www.w3.org/1999/xlink" xlink:type="simple">Alexander CP (1933) New or little-known <tp:taxon-name><tp:taxon-name-part taxon-name-part-type="family">Tipulidae</tp:taxon-name-part></tp:taxon-name> from eastern Asia (<tp:taxon-name><tp:taxon-name-part taxon-name-part-type="order">Diptera</tp:taxon-name-part></tp:taxon-name>). XV. Philippine Journal of Science 52: 131–166.</mixed-citation></ref><ref id="B6"><mixed-citation xmlns:xlink="http://www.w3.org/1999/xlink" xlink:type="simple">Alexander CP (1930) New or little-known <tp:taxon-name><tp:taxon-name-part taxon-name-part-type="family">Tipulidae</tp:taxon-name-part></tp:taxon-name> from eastern Asia (<tp:taxon-name><tp:taxon-name-part taxon-name-part-type="order">Diptera</tp:taxon-name-part></tp:taxon-name>). VI. Philippine Journal of Science 42: 59–83.</mixed-citation></ref></ref-list></tp:taxon-treatment>
